# Supplementary material for: Not All Weight Loss Is Equal: Divergent Patterns and Prognostic Roles in Head and Neck Cancer Versus High-Grade B-Cell Lymphoma
Source: Nutrients. 2025 Jul 31;17(15):2530. doi: 10.3390/nu17152530 (PMC12348341; doi:10.3390/nu17152530)
Supplement: Supplementary file 1 [file nutrients-17-02530-s001.zip]

Archive with 1 entries (1 files):
- nutrients-3760293-supplementary.pdf
